# Supplementary material for: Age-Dependence of the Peripheral Defocus of the Isolated Human Crystalline Lens
Source: Invest Ophthalmol Vis Sci. 2021 Mar 10;62(3):15. doi: 10.1167/iovs.62.3.15 (PMC7960800; doi:10.1167/iovs.62.3.15)
Supplement: Supplement 1 [file iovs-62-3-15_s001.xlsx]

## Sheet: Summary-Analysis-FINAL
.mat file	Slopes	Power	Eye #	Age (years)	Lens Power (D)
					-30°	-25°	-20°	-15°	-10°	-5°	0°	5°	10°	15°	20°	25°	30°
X	X	X	RIEB17-1334OD	0.03	75.4242	74.4575	70.7616	65.8545	63.8684	64.192	62.9931	64.6723	65.4446	66.6002	69.6808	75.3595	77.6108
X	X	X	RIEB18-0267OD	0.25	50.654	47.2623	48.8425	45.9953	44.815	44.7452	44.3255	43.45	44.8155	47.6881	42.7031	46.4295	50.1151		* = Power value was an outlier
X	X	X	RIEB19-4009OD	2	43.5751	38.8348	38.148	†	35.2648	†	35.5151	35.0617	34.9898	36.0235	37.9099	39.8837	43.3592		† = Power was not measured
X	X	X	RIEB19-4009OS	2	44.4709	41.8856	37.6874	36.4839	34.9471	34.2632	35.2874	34.93	35.798	36.7941	37.4626	39.0353	41.4833
X	X	X	RIEB18-2077OD	3	56.0538	54.4446	49.8852	49.4829	47.7396	46.6668	45.8622	47.2032	48.1419	48.8124	50.8239	54.0423	56.4561
X	X	X	RIEB18-2789OD	3	37.7447	32.9973	32.495	30.8419	30.2548	29.137	29.4827	30.682	30.3182	31.7873	33.0703	35.3041	37.7808
X	X	X	RIEB18-2789OS	3	50.5557	47.0691	45.594	43.9848	42.912	42.2415	41.7051	42.3756	42.912	43.7166	46.2645	48.8124	47.6055
X	X	X	RIEB19-2803OD	3	61.3123	56.6203	54.8365	52.1415	49.7398	50.3341	48.6887	49.4122	51.7788	51.1574	53.264	56.9316	57.7474
X	X	X	RIEB19-3753OD	4	†	46.4328	44.2943	43.4463	41.4027	41.7532	42.0956	40.0236	41.0966	41.9658	45.3935	46.1682	51.8403
X	X	X	RIEB17-0640OD	5	54.981	52.4331	49.2147	47.0691	45.7281	45.4599	44.9235	45.8622	44.9235	47.6055	48.276	49.8852	52.299
X	X	X	RIEB18-3289OS	5	50.4216	49.0806	46.3986	45.3258	43.7166	43.7166	43.7166	43.3143	44.7894	46.1304	48.6783	49.4829	51.7626
X	X	X	RIEB17-0195OD	6	48.746	46.006	43.6576	42.4994	41.762	39.9385	39.9211	40.4085	41.0611	41.9684	43.7439	44.955	48.2307
X	X	X	RIEB17-1855OD	6	58.3092	56.053	50.1537	50.8319	48.9206	46.8068	46.8851	48.1345	48.6627	54.2599	53.895	60.0839	55.1139
X	X	X	RIEB18-2945OD	7	50.8239	49.4829	47.0691	45.0576	44.1189	43.7166	44.1189	43.9848	45.1917	45.8622	47.0691	49.3488	51.4944
X	X	X	RIEB18-2945OS	7	48.276	45.1917	44.6553	43.0461	43.4484	41.9733	42.1074	43.8507	42.6438	44.3871	47.6055	48.0078	53.9082
X	X	X	RIEB20-0459OD	7	45.4073	41.7109	40.2051	37.9504	37.7254	36.4777	36.9802	36.9028	38.0302	38.7061	40.2017	41.9096	44.2212
X	X	X	RIEB17-0742OD	8	*	46.6508	*	35.916	35.0632	34.9134	34.1123	35.2595	36.0441	38.0387	37.5502	39.5569	43.5583
X	X		RIEB17-0742OS	8	48.6783	45.4599	45.4599	41.9733	41.7051	40.0959	40.6323	39.4254	40.0959	40.6323	41.3028	43.0461	46.3986
X	X	X	RIEB17-3771OD	11	47.1461	44.5486	41.4884	39.6498	38.666	38.2156	38.7294	38.6519	40.415	41.1614	42.0951	43.0225	46.5796
X	X	X	RIEB18-3404OD	11	45.9963	44.253	42.3756	41.1687	39.9618	39.4254	39.1572	39.2913	39.5595	40.3641	41.4369	43.1802	44.5212
X	X	X	RIEB18-3404OS	11	45.9963	43.3143	41.4369	40.23	39.5595	39.0231	38.0844	38.4867	39.0231	39.6936	41.0346	41.8392	43.8507
X	X	X	RIEB17-3510OD	14	39.5113	39.2687	40.156	36.2611	34.1792	33.6994	32.8901	33.1685	34.6337	35.7152	37.3898	37.9386	42.2464
X	X	X	RIEB18-0548OD	15	45.3072	41.5714	41.5208	37.768	37.5655	35.8139	36.6542	35.8444	37.2129	36.2425	38.1317	40.0617	42.5002
X	X	X	RIEB17-0698OS	16	37.162	35.4524	33.2046	32.5381	31.6005	31.3182	31.202	30.63	32.1641	32.5686	34.2921	35.0032	37.8971
X	X	X	RIEB20-0477OD	16	40.5673	36.8478	35.1471	33.445	31.7509	31.9156	31.9474	32.1747	33.5896	34.9586	36.0169	38.0361	40.1364
X	X	X	RIEB18-0188OD	17	39.8235	*	35.6219	34.9132	33.4195	33.2896	33.6021	33.2563	34.0088	34.1416	35.5783	37.6182	39.9181
X	X	X	RIEB17-0969OD	18	42.0291	38.7558	38.2293	37.2284	35.8231	35.4997	35.8643	35.8363	36.4349	38.3833	37.8355	41.1448	42.75
X	X	X	RIEB17-0969OS	18	39.0592	36.6457	35.8545	34.1927	33.9217	34.1378	35.6356	36.0348	35.9229	36.4516	37.2907	37.1381	40.8067
X	X	X	RIEB17-1945OD	18	45.5777	42.3658	41.2748	39.5133	39.1113	38.2476	38.6379	38.1482	38.1867	39.6776	39.9072	41.948	44.0246
X	X	X	RIEB18-0187OD	18	39.4671	35.9925	35.1172	33.2915	31.9892	31.2051	30.3413	31.1053	32.0939	31.8533	33.8782	35.244	36.2201
X	X	X	RIEB18-0549OD	18	41.2115	39.2517	36.5177	35.4818	33.9094	32.8222	32.7889	33.011	33.1314	33.6106	34.8681	35.871	38.7748
X	X	X	RIEB18-1482OD	19	37.9503	36.4752	36.0729	35.6706	34.3296	32.8545	33.2568	32.9886	33.2568	34.1955	34.7319	35.1342	40.4982
X	X	X	RIEB19-2880OD	19	36.4004	32.9111	31.0221	28.9523	28.522	27.0786	28.5019	28.3042	28.1726	29.3711	30.7554	33.2755	36.9955
X	X	X	RIEB18-0166OD	20	48.1785	43.8598	42.2739	42.425	40.8858	39.7777	39.516	40.0891	40.9105	42.1715	42.9718	44.296	46.0981
X	X	X	RIEB19-3652OD	20	36.9719	33.7188	31.4932	29.1404	29.7037	28.5567	28.6591	28.8987	28.7011	30.1249	32.4917	33.4131	36.5882
X	X	X	RIEB19-3901OD	20	†	30.5374	28.6099	†	27.0949	25.7956	26.0594	24.9054	25.5224	26.2485	28.0065	29.9042	30.3086
X	X	X	RIEB17-0737OS	21	37.303	34.6832	32.8169	31.8009	31.5044	30.7338	31.1177	30.2834	30.5409	30.7574	32.2091	34.4151	36.5614
X	X	X	RIEB18-0213OD	21	41.5473	33.7011	32.8288	32.598	31.31	32.04	31.7592	33.3074	32.7848	32.8102	34.3831	34.8788	38.8083
X	X	X	RIEB19-4008OD	21	32.4993	29.8908	28.5332	26.7154	25.501	25.6382	25.4241	25.2714	25.7402	26.1097	27.1211	28.1143	30.5969
X	X	X	RIEB19-3886OD	22	38.7147	32.9216	32.5729	27.5978	26.297	25.1035	25.4924	25.5461	26.1897	27.8794	27.7051	29.9714	32.1304
X	X	X	RIEB18-0070OD	23	40.4083	39.1195	37.367	34.8824	35.4092	33.9504	32.5566	33.7169	33.3528	34.9431	37.7138	39.3866	40.0919
X	X	X	RIEB18-0199OD	23	36.9152	30.6587	33.7497	32.3931	31.8286	30.8134	31.4017	29.9505	29.5433	30.2507	31.1436	32.7704	33.3812
X	X	X	RIEB20-0687OD	23	39.5311	36.3761	35.6553	33.5967	33.2244	33.3506	32.7262	32.2787	33.4592	34.3369	34.2172	35.4469	38.5962
X	X	X	RIEB18-0148OS	25	33.8032	32.2035	31.6879	31.2645	30.3511	30.1967	29.7853	30.894	30.3039	29.8174	31.5663	33.1772	34.8225
X	X	X	RIEB18-1138OD	25	40.2103	36.2353	36.9163	35.6083	32.5405	33.9405	33.3746	32.5015	33.4768	32.7215	*	37.1648	38.7131
X	X	X	RIEB19-4275OD	25	33.9401	33.4901	31.8733	30.6594	†	29.2249	30.2025	†	29.7407	31.3613	31.3951	33.9335	35.9209
X	X	X	RIEB20-0060OD	25	32.1841	30.2508	28.3138	27.0312	27.3258	25.8158	26.4091	25.3003	26.7674	26.6679	29.0663	29.5674	32.1699
X	X	X	RIEB20-0261OD	25	37.1367	34.7378	33.3581	31.7519	30.7446	30.2683	30.4689	29.8805	30.7131	31.449	32.1813	34.6901	36.1936
X	X	X	RIEB18-0513OD	26	34.5558	32.8048	31.1673	32.0321	30.0263	30.7269	30.87	30.5623	31.3058	31.1704	33.286	35.1678	35.9931
X	X	X	RIEB18-0513OS	26	34.9093	32.8205	31.7389	32.444	30.1142	30.4277	30.1665	29.9718	30.559	30.4848	30.9435	32.9283	34.9822
X	X	X	RIEB18-1463OD	26	36.1668	34.866	33.525	32.7204	30.843	29.9043	29.9043	30.1725	30.5748	31.6476	33.3909	34.4637	36.1399
X	X	X	RIEB18-3915OD	27	41.4369	36.3411	34.866	33.2568	32.4522	31.9158	32.0499	32.5863	32.0499	32.4522	35.0001	36.3411	37.6821
X	X	X	RIEB18-3915OS	27	36.4752	35.1342	33.7932	31.2453	30.4407	29.502	29.6361	30.3066	30.4407	31.2453	32.8545	33.9273	35.6706
X	X	X	RIEB19-4030OD	27	35.16	33.6195	33.6381	31.643	29.9203	30.0995	30.8341	30.8015	31.2621	32.444	33.4503	35.5265	37.5722
X	X	X	RIEB20-0639OD	27	33.1354	31.8198	29.3407	27.877	27.8676	27.3525	26.9818	27.4449	27.9769	28.8974	29.7908	32.1263	34.7353
X	X	X	RIEB17-1274OD	28	35.2683	33.7932	32.8545	32.0499	30.3066	30.4407	31.5135	31.1112	31.7817	32.3181	33.2568	33.7932	40.3641
X	X	X	RIEB18-3282OD	28	45.5465	41.3416	38.0399	39.052	38.2212	35.1476	37.9232	37.2398	36.6516	40.2483	44.0903	43.7908	44.7312
X	X	X	RIEB19-2840OD	29	33.9726	31.5743	†	†	27.7187	27.4048	27.672	28.1349	29.154	30.1816	30.0776	31.3645	36.8991
X	X	X	RIEB18-0448OD	30	34.3586	33.7339	32.7725	31.7131	31.5306	30.7012	30.692	30.7161	30.2019	29.9035	30.9339	31.1537	31.9477
X	X	X	RIEB19-2692OD	30	28.8974	27.3103	27.7205	26.4009	24.8158	25.6269	24.5062	24.5657	25.4442	24.9443	25.1348	26.0407	28.1049
X	X	X	RIEB19-2707OD	30	35.2547	33.7304	32.7846	31.8242	31.0236	31.7384	30.9363	31.3581	31.832	33.5374	33.5879	36.4372	38.6963
X	X	X	RIEB19-3659OD	30	29.4864	28.118	26.4492	25.4976	24.634	*	24.897	23.4867	23.5679	24.9813	25.7016	27.3231	28.9243
X	X	X	RIEB20-0432OD	30	35.9587	33.3194	31.6839	30.3025	29.9767	29.2726	28.7774	29.4481	29.2864	30.7492	32.6664	33.6762	36.3802
X	X	X	RIEB19-2468OD	31	36.0442	33.9682	33.0139	32.1652	30.9565	30.3421	29.521	30.5365	31.1683	30.2572	31.0047	31.2634	33.5513
X	X	X	RIEB19-2600OS	31	35.2962	32.0388	30.6602	29.4406	28.5526	28.3316	28.5362	28.4369	29.5505	30.0903	30.5464	32.8496	35.6182
X	X	X	RIEB18-0097OD	32	34.3296	32.184	31.2453	30.4407	30.3066	†	28.9656	29.0997	29.7702	30.7089	31.9158	32.8545	35.5365
X	X	X	RIEB18-0097OS	32	33.525	32.7204	31.1112	30.0384	29.2338	28.0269	28.161	28.0269	28.6974	29.3679	30.3066	31.6476	34.3296
X	X	X	RIEB19-2412OD	32	36.1399	33.82	34.7319	32.6534	30.6955	32.1706	28.9924	31.7549	31.8353	33.0556	†	†	37.4005
X	X	X	RIEB19-3758OD	32	33.4838	31.0547	29.6448	28.3659	27.8125	27.4363	26.817	26.7569	27.2005	27.7864	28.7707	29.8053	32.153
X	X	X	RIEB19-3932OD	32	33.0842	31.3426	29.9569	27.9235	27.7926	27.1195	27.0564	27.3192	27.3669	28.367	29.5189	30.8683	32.8077
X	X	X	RIEB20-0448OD	32	31.1295	29.878	27.5646	26.0314	26.4445	26.1581	24.8999	25.3995	25.5123	27.2955	28.3174	30.1609	31.7776
X	X	X	RIEB20-0448OS	32	31.9602	29.5548	26.7491	25.0118	24.6063	23.8013	23.4863	24.5603	23.923	25.1773	25.3808	28.0305	29.8118
X	X	X	RIEB20-0748OD	32	33.4444	31.0944	29.6087	28.7846	27.4251	26.7211	26.2267	26.6943	27.1241	27.7355	28.6564	30.6816	32.739
X	X	X	RIEB20-0748OS	32	33.4791	31.5265	29.5844	28.0538	26.9343	26.9157	26.9516	26.9675	†	†	†	†	†
X	X	X	RIEB19-2862OD	33	39.7727	36.2793	36.2009	34.8125	33.7866	33.0442	32.2169	32.1309	32.8373	34.8037	34.5675	36.4538	37.1981
X	X	X	RIEB20-0868OD	33	37.3498	34.9121	33.6196	32.9932	32.5038	31.5504	31.435	30.8569	31.3295	†	32.4397	33.0697	35.1996
X	X	X	RIEB17-1133OD	34	31.1648	29.5959	28.5365	27.638	27.571	28.0135	26.9541	27.866	27.343	28.5767	29.0058	29.6093	31.2989
X	X	X	RIEB17-1133OS	34	35.0012	33.0962	32.4312	31.4479	30.9544	31.5431	31.4394	30.1978	31.5984	32.5863	33.4856	35.5649	37.3472
X	X	X	RIEB17-1474OD	34	27.4905	26.7798	26.8334	25.5326	25.2108	25.479	24.9426	25.479	26.5518	25.8813	26.9541	28.2951	29.7702
X	X	X	RIEB18-2355OS	34	36.9043	35.4024	32.3986	32.707	31.2051	31.1112	30.4005	30.0652	31.4599	31.1514	32.7472	32.7606	35.6572
X	X	X	RIEB17-0257OD	35	32.4522	30.4407	29.0997	†	27.0882	26.2836	26.0556	26.9541	26.4177	27.7587	28.4292	30.5748	31.5135
X	X	X	RIEB17-0257OS	35	32.0499	29.2338	29.3679	28.0269	26.82	26.4177	25.3449	27.3564	26.1495	26.4177	27.3564	29.0997	32.184
X	X	X	RIEB18-0706OD	35	30.5153	28.3834	27.0376	26.4009	26.4446	26.1347	26.4726	26.767	27.2973	27.2138	28.5684	30.4991	32.9343
X	X	X	RIEB18-2041OD	35	29.0997	26.82	25.2108	25.0767	23.7357	23.7357	22.9311	24.0039	24.138	24.4062	26.2836	27.3564	29.6361
X	X	X	RIEB19-2694OD	35	28.9607	26.7789	26.2301	25.1421	24.6866	23.4098	23.9661	23.7576	23.8018	24.2785	24.662	25.4652	26.6486
X	X	X	RIEB19-4031OD	35	*	†	27.5894	26.6015	26.444	*	24.9213	25.831	23.7852	24.503	25.5773	*	29.243
X	X	X	RIEB19-4390OD	35	32.4994	27.1851	25.7311	24.0232	24.5507	24.1915	24.0656	24.949	24.4474	26.0822	26.7048	28.2195	30.6907
X	X	X	RIEB18-0118OD	36	30.0384	28.4292	26.82	25.8813	25.479	25.2108	24.9426	24.9426	25.8813	26.82	27.2223	28.4292	30.843
X	X	X	RIEB18-0118OS	36	32.0499	30.9771	37.2798	27.3564	26.2836	26.9541	26.6859	26.5518	28.2951	29.7702	†	30.1725	33.1227
X	X	X	RIEB18-2014OD	36	32.5863	31.6476	31.7817	30.4407	28.5633	28.4292	28.2951	28.0269	29.0997	30.5748	31.3794	33.3909	35.5365
X	X	X	RIEB18-0087OS	38	29.449	26.9412	25.9944	25.9902	25.0311	24.133	23.8166	24.2944	25.5606	26.3639	31.7578	30.5469	32.1164
X	X	X	RIEB19-4091OD	39	33.7834	31.0955	29.5008	28.1527	26.8548	27.0212	27.6426	27.9221	27.6541	†	30.1572	31.8859	33.2635
X	X	X	RIEB19-2749OD	40	29.654	28.1261	27.4183	27.2589	26.7034	26.0223	25.8926	25.7292	26.4219	26.8943	27.3393	28.2167	29.2493
X	X	X	RIEB17-1475OD	41	†	27.3564	26.6859	25.0767	25.6131	25.6131	24.9426	26.0154	25.479	26.6859	28.5633	28.8315	31.3794
X	X	X	RIEB20-0806OD	41	27.8812	27.6262	25.0502	24.8746	23.5078	23.2458	22.6444	23.6082	24.1218	24.1158	24.3158	†	33.5501
X	X	X	RIEB19-2805OD	42	26.5147	26.0206	24.0859	23.8571	23.1299	23.3492	23.2076	23.0611	23.5716	23.2525	23.4663	24.7234	26.0253
X	X	X	RIEB19-2805OS	42	27.2679	25.3909	24.7175	23.6712	22.1521	23.9456	23.7163	24.1026	24.2717	24.9165	24.7417	25.8002	29.2443
X	X	X	RIEB17-1063OD	45	27.1506	27.4065	24.2664	24.7094	23.4627	22.4445	22.3707	22.7191	23.0247	22.4549	23.6736	23.9202	25.2917
X	X	X	RIEB19-4317OD	45	30.1768	26.7782	26.1834	25.2961	24.2267	24.0835	23.5731	24.0578	23.9981	24.4166	25.2141	27.1023	28.6191
X	X	X	RIEB20-0903OD	45	27.8698	25.2928	23.6878	22.1355	21.2926	21.288	20.5622	21.2548	21.1138	22.0715	22.9394	23.6713	26.4639
X	X	X	RIEB17-2218OD	47	26.1495	26.2836	24.6744	22.5288	21.5901	21.6035	21.5231	22.1265	22.2606	22.9311	23.6016	24.8085	26.6859
X	X	X	RIEB17-2218OS	47	28.161	26.4177	24.138	23.4675	22.6629	21.8583	21.7242	22.2606	21.9924	23.6016	23.7357	†	26.1495
X	X	X	RIEB17-3943OD	48	28.4535	27.0016	28.5596	28.0612	25.8637	24.0442	23.3775	24.6882	23.974	25.7548	26.7152	26.7933	28.7054
X	X	X	RIEB18-0273OD	49	27.8403	25.2469	25.3234	24.2485	23.0237	22.3272	21.7518	21.4942	21.1124	22.7991	23.6704	23.7563	25.6424
X	X	X	RIEB19-3903OD	52	36.1627	32.0651	31.3719	31.2014	29.3444	28.8492	28.6341	27.9297	28.4768	30.4689	32.9372	33.2749	36.5003
X	X	X	RIEB19-3903OS	52	37.4602	35.3876	34.3792	32.48	32.9173	30.9431	31.8059	31.9827	32.8839	34.1694	35.3049	37.5442	41.612
X	X	X	RIEB20-0642OD	52	26.3095	24.8297	22.4643	22.2511	21.0532	21.9975	20.8622	21.4034	22.3277	22.3519	23.842	24.7669	26.7504
X	X	X	RIEB20-0669OD	52	30.7982	29.387	27.7698	26.9605	26.4406	24.9736	26.3895	†	†	26.1671	27.7927	28.4802	29.8425
X	X	X	RIEB17-0417OD	55	30.7207	29.882	27.4025	25.5055	25.5965	25.1255	24.4651	24.247	25.3372	25.2418	26.9452	28.233	29.7924
X	X	X	RIEB17-0417OS	55	29.0733	29.2051	28.1598	†	26.2085	25.7904	25.7164	26.4761	26.4745	26.2367	26.7801	28.8443	30.8675
X	X	X	RIEB17-2072OS	55	27.3409	26.4457	24.8966	24.1521	23.7685	23.8642	23.9465	24.0603	24.0612	25.4034	25.8717	26.8584	28.4727
X	X	X	RIEB18-1206OD	55	25.8813	23.7357	23.1993	21.8583	20.7855	20.6514	20.6514	†	21.1878	21.5901	21.9924	24.2721	27.2223
X	X	X	RIEB18-1533OD	55	31.1112	27.3564	*	26.4177	25.2108	24.2721	24.5403	24.8085	24.8085	25.2108	25.479	26.82	27.0882
X	X	X	RIEB17-0344OD	56	26.0723	23.6659	22.9769	22.48	22.4476	21.9305	22.7905	22.1824	22.6444	22.8871	24.2158	25.2628	†
X	X	X	RIEB20-0583OD	60	27.4893	25.83	24.821	24.1594	23.5097	23.3472	23.3481	23.2913	22.9836	23.5689	24.4137	25.4891	27.1395
X	X	X	RIEB20-0781OD	61	26.9086	25.1073	23.5255	*	22.2817	†	21.5796	21.3079	21.7402	21.8302	23.1624	24.0624	26.6618
